# Supplementary material for: Financial development, technological innovation and urban-rural income gap: Time series evidence from China
Source: PLoS One. 2023 Feb 10;18(2):e0279246. doi: 10.1371/journal.pone.0279246 (PMC9916642; doi:10.1371/journal.pone.0279246)
Supplement: S1 Table — (XLS) [file pone.0279246.s001.xls]

## Sheet: 实证数据
年份	城镇人均可支配收入（元）	农村人均纯收入（元）	城乡居民人均 收入比率	金融机构贷款年底 数额（亿元）	国内生产总值 （GDP)	技术创新（件）	技术创新 （万件）	金融发展水平（%）	技术创新水平 （%）	城镇人口数	人口总数	技术创新（万件）
1985	739.1	397.6	1.8589	6198.4	9098.9	138		68.12	0.0151667	25094	105851	0.0138	-4.28309
1986	900.9	423.8	2.12577	8142.7	10376.2	3024		78.47	0.291436	26366	107507	0.3024	-1.196
1987	1002.1	462.6	2.16623	9814.1	12174.6	6811		80.61	0.559443	27674	109300	0.6811	-0.384046
1988	1180.2	544.9	2.1659	11964.3	15180.4	11947		78.81	0.787002	28661	111026	1.1947	0.177895
1989	1373.9	601.5	2.28412	14248.8	17179.7	17129		82.94	0.997049	29540	112704	1.7129	0.538188
1990	1510.2	686.3	2.2005	17511	18872.9	22588		92.78	1.19685	30195	114333	2.2588	0.814834
1991	1700.6	708.6	2.39994	21116.4	22005.6	24616		95.96	1.11862	31203	115823	2.4616	0.900812
1992	2026.6	784	2.58495	25742.8	27194.5	31475		94.66	1.1574	32175	117171	3.1475	1.14661
1993	2577.4	921.6	2.79666	32955.8	35673.2	62127		92.38	1.74156	33173	118517	6.2127	1.8266
1994	3496.2	1221	2.86339	39976	48637.5	43297		82.19	0.890198	34169	119850	4.3297	1.4655
1995	4283	1577.7	2.71471	50544.1	61339.9	45064		82.4	0.73466	35174	121121	4.5064	1.5055
1996	4838.9	1926.1	2.51228	61156.6	71813.6	43780		85.16	0.609634	37304	122389	4.378	1.47659
1997	5160.3	2090.1	2.46892	74914.1	79715	50992		93.98	0.639679	39449	123626	5.0992	1.62908
1998	5425.1	2162	2.5093	86524.1	85195.5	67889		101.56	0.796861	41608	124761	6.7889	1.91529
1999	5854	2210.3	2.64851	93734.3	90564.4	100156		103.5	1.10591	43748	125786	10.0156	2.30414
2000	6280	2253.4	2.7869	99371.1	100280	105345		99.09	1.05051	45906	126743	10.5345	2.35466
2001	6859.6	2366.4	2.89875	112315	110863	114251		101.31	1.03056	48064	127627	11.4251	2.43581
2002	7702.8	2475.6	3.11149	131294	121717	132399		107.87	1.08776	50212	128453	13.2399	2.58323
2003	8472.2	2622.2	3.23095	158996	137422	182226		115.7	1.32603	52376	129227	18.2226	2.90266
2004	9421.6	2936.4	3.20855	177363	161840	190238		109.6	1.17547	54283	129988	19.0238	2.94569
2005	10493	3254.9	3.22375	194690	187319	214003		103.94	1.14245	56212	130756	21.4003	3.0634
2006	11759.5	3587	3.27837	225285	219438	268002		102.66	1.22131	58288	131448	26.8002	3.28841
2007	13785.8	4140.4	3.32958	261691	270092	351782		96.89	1.30245	60633	132129	35.1782	3.56043
2008	15780.8	4760.6	3.31488	303395	319245	411982		95.04	1.29049	62403	132802	41.1982	3.71839
2009	17174.7	5153.2	3.33282	399685	348518	581992		114.68	1.66991	64512	133450	58.1992	4.06387
2010	19109.4	5919	3.22848	479196	412119	814825		116.28	1.97716	66978	134091	81.4825	4.40039
2011	21809.8	6977.3	3.12582	547947	487940	960513		112.3	1.96851	69079	134735	96.0513	4.56488
2012	24564.7	7916.6	3.10294	629910	538580	1255138		116.96	2.33046	71182	135404	125.514	4.83242
2013	26467	9429.7	2.80677	718961	592963	1313000		121.25	2.2143	73111	136072	131.3	4.87748
2014	28843.9	10488.1	2.75015	936387	643563	1302687		145.5	2.02418	74916	136782	130.269	4.8696
2015	31194.8	11421.8	2.73116	939540	688858	1718192		136.39	2.49426	77116	137462	171.819	5.14644
2016	33616.2	12363.5	2.71899	1.06167e+06	746395	1753763		142.24	2.34964	79298	138271	175.376	5.16693
2017	36396.2	13432.5	2.70956	1196900	832036	1836434		143.85	2.20716	81347	139008	183.643	5.213
2018	39250.8	14617.1	2.68527	1357891	919281	2447460		147.71	2.66236	83137	139538	244.746	5.50022
2019	42358.8	16020.8	2.64399	1525755	990865	2591607		153.98	2.6155	84843	140005	259.161	5.55745

## Sheet: 取对数
年份	lna城镇人均可支配收入（元）	lnb农村人均纯收入（元）	lnc城乡居民人均 收入比率	lnd金融机构贷款年底 数额（亿元）	lnGI	lnGDP	lnTI	lnTI	lnFIR	lnh人口总数	lnFIR2
1985	6.60543	5.98545	0.619987	8.73205	0.619987	9.11591	4.92725	-4.28309	4.22131	11.5698	17.8194
1986	6.80339	6.04926	0.754133	9.00488	0.754133	9.24727	8.01434	-1.196	4.36278	11.5853	19.0338
1987	6.90985	6.13686	0.77299	9.19158	0.77299	9.40711	8.82629	-0.384046	4.38964	11.6019	19.2689
1988	7.07344	6.3006	0.772837	9.38968	0.772837	9.62776	9.38823	0.177895	4.36709	11.6175	19.0715
1989	7.22541	6.39943	0.825982	9.56443	0.825982	9.75148	9.74853	0.538188	4.41812	11.6325	19.5197
1990	7.32	6.53132	0.788682	9.77058	0.788682	9.84548	10.0252	0.814834	4.53027	11.6469	20.5234
1991	7.43874	6.56329	0.875445	9.95781	0.875445	9.99905	10.1112	0.900812	4.56392	11.6598	20.8294
1992	7.61411	6.66441	0.949706	10.1559	0.949706	10.2108	10.3569	1.14661	4.55031	11.6714	20.7053
1993	7.85454	6.82611	1.02842	10.4029	1.02842	10.4822	11.0369	1.8266	4.52594	11.6828	20.4841
1994	8.15943	7.10743	1.05201	10.596	1.05201	10.7921	10.6758	1.4655	4.40906	11.694	19.4398
1995	8.36241	7.36372	0.998686	10.8306	0.998686	11.0242	10.7158	1.5055	4.41159	11.7045	19.4621
1996	8.48444	7.56325	0.92119	11.0212	0.92119	11.1818	10.6869	1.47659	4.44453	11.715	19.7539
1997	8.54875	7.64497	0.903783	11.2241	0.903783	11.2862	10.8394	1.62908	4.54305	11.725	20.6394
1998	8.59879	7.67879	0.920003	11.3682	0.920003	11.3527	11.1256	1.91529	4.62064	11.7342	21.3504
1999	8.67488	7.70088	0.973997	11.4482	0.973997	11.4138	11.5145	2.30414	4.63957	11.7423	21.5256
2000	8.74512	7.7202	1.02493	11.5066	1.02493	11.5157	11.565	2.35466	4.59606	11.7499	21.1238
2001	8.83341	7.76912	1.06428	11.6291	1.06428	11.616	11.6462	2.43581	4.61818	11.7569	21.3276
2002	8.94934	7.81424	1.1351	11.7852	1.1351	11.7095	11.7936	2.58323	4.68091	11.7633	21.9109
2003	9.04454	7.87177	1.17278	11.9766	1.17278	11.8308	12.113	2.90266	4.75099	11.7693	22.572
2004	9.15076	7.98494	1.16582	12.086	1.16582	11.9944	12.156	2.94569	4.69676	11.7752	22.0596
2005	9.25846	8.08792	1.17055	12.1792	1.17055	12.1406	12.2737	3.0634	4.64377	11.7811	21.5646
2006	9.37242	8.18507	1.18735	12.3251	1.18735	12.2988	12.4987	3.28841	4.63147	11.7864	21.4505
2007	9.53139	8.32855	1.20285	12.4749	1.20285	12.5065	12.7708	3.56043	4.57357	11.7915	20.9175
2008	9.66655	8.46813	1.19842	12.6228	1.19842	12.6737	12.9287	3.71839	4.55425	11.7966	20.7412
2009	9.75119	8.54737	1.20382	12.8984	1.20382	12.7614	13.2742	4.06387	4.74216	11.8015	22.4881
2010	9.85794	8.68592	1.17201	13.0799	1.17201	12.9291	13.6107	4.40039	4.75597	11.8063	22.6192
2011	9.99011	8.85042	1.1397	13.2139	1.1397	13.098	13.7752	4.56488	4.72116	11.8111	22.2893
2012	10.1091	8.97672	1.13235	13.3533	1.13235	13.1967	14.0428	4.83242	4.76181	11.816	22.6748
2013	10.1837	9.15162	1.03203	13.4856	1.03203	13.2929	14.0878	4.87748	4.79784	11.8209	23.0193
2014	10.2697	9.258	1.01166	13.7498	1.01166	13.3748	14.0799	4.8696	4.98018	11.8261	24.8022
2015	10.348	9.34328	1.00473	13.7531	1.00473	13.4428	14.3568	5.14644	4.91552	11.8311	24.1624
2016	10.4228	9.4225	1.00026	13.8753	1.00026	13.523	14.3773	5.16693	4.95751	11.837	24.5769
2017	10.5022	9.50543	0.996787	13.9952	0.996787	13.6316	14.4233	5.213	4.96878	11.8423	24.6888
2018	10.5777	9.58995	0.98778	14.1214	0.98778	13.7314	14.7106	5.50022	4.99527	11.8461	24.9527
2019	10.6539	9.68164	0.972288	14.238	0.972288	13.8063	14.7678	5.55745	5.03684	11.8494	25.3697
